# Supplementary material for: Does the Injection Site Matter During CPR? A Systematic Review and Meta-Analysis of Drug Pharmacokinetics and Pharmacodynamics
Source: J Clin Med. 2025 Oct 23;14(21):7497. doi: 10.3390/jcm14217497 (PMC12609464; doi:10.3390/jcm14217497)
Supplement: Supplementary file 1 [file jcm-14-07497-s001.zip]

Archive with 1 entries (1 files):
- jcm-3927608-supplementary.pdf
